# Supplementary material for: Age Differences in Attitudes towards Older People in Poland
Source: Int J Environ Res Public Health. 2021 Jun 26;18(13):6869. doi: 10.3390/ijerph18136869 (PMC8297323; doi:10.3390/ijerph18136869)
Supplement: Supplementary file 1 [file ijerph-18-06869-s001.zip]

Archive with 1 entries (1 files):
- ijerph-1242717-supplementary.pdf
